# Supplementary material for: Unveiling the oncogenic role of LZTS1 in colorectal cancer
Source: J Cell Mol Med. 2024 Jul 18;28(14):e18441. doi: 10.1111/jcmm.18441 (PMC11256987; doi:10.1111/jcmm.18441)
Supplement: Supplementary file 2 — Table S1. The DEGs based on the LZTS1 expression in TCGA CRC samples. [file JCMM-28-e18441-s002.xlsx]

## Sheet: Upregulated_genes
LZTS1
GTF2IP1
HEG1
COL4A2
COL4A1
MAP1A
AC241585.1
ADGRF5
TNS1
RPL41P1
PXDN
DNAJB6P1
AC113935.1
COL15A1
JCAD
COL6A3
LAMC1
MRC2
HEYL
COL5A1
PDGFRB
MIR1244-4
LAMA4
KDR
SEMA3G
CALD1
CD93
YWHAZP5
COL5A2
HMGB1P5
CD34
IGFBP5
NEXN
YWHAZP4
MPDZ
DDR2
ARHGEF17
BCL6B
AP001189.3
CAVIN1
CCDC8
HMGB1P10
RAB43P1
NRP2
RWDD4P2
A2M
NUS1P1
COL8A1
KCNE4
DLC1
FLT1
EIF3CL
ZNF532
FBN1
NHSL2
VCAN
HSPG2
ZEB1
NRP1
PCDH12
PIEZO2
RPS28P4
RALGAPA1P1
SPARCL1
AOC3
YWHAZP10
HMGB1P6
VSTM4
ERG
HIP1
GGT5
OLFML2B
AEBP1
FNDC1
INHBA
ADAMTS1
AC099336.2
MXRA5
SULF1
MMP16
HNRNPCP2
FN1
KIRREL1
PALM2AKAP2
NUAK1
RHOJ
GLIS2
TIE1
LHFPL6
MYH10
MSN
CRISPLD2
NOTCH3
COL14A1
FBXL7
MIR1244-3
COL5A3
TCF4
YTHDF2P1
HMCN1
MMRN2
NID1
LTBP2
EVC
COL1A2
MYCT1
DIPK2B
MSRB3
FLT4
ZNF469
EIF4BP7
ADGRA2
THSD7A
CSGALNACT2
MAP1B
JAM3
VGLL3
ADAMTS4
ITGA5
ATP10A
AMOTL1
ARHGEF15
COL18A1
COL12A1
PKD2
S1PR3
CEP170
PALMD
SSC5D
SGCD
CSPG4
CDH11
ADAMTS12
COL13A1
EVC2
PREX2
FILIP1L
TEK
CDH5
NOTCH4
ATP8B2
AKAP12
COL3A1
PTGES3P3
P4HA3
MCAM
TCEA1P2
HIVEP2
CCDC80
FERMT2
SYNE1
SLIT3
ADGRL2
TNXB
MMP14
FGD5
RPSAP7
ITGA11
MYLK
BNC2
PTENP1
TGFB3
WWTR1
TSHZ3
COL22A1
VWF
MACF1
MCC
IL1R1
ATP2B4
CACNA2D1
HMGN2P17
DAAM2
PECAM1
GPR161
NID2
TENM4
ZFPM2
CALHM5
SRGAP2C
DYSF
POSTN
FSTL1
BOC
ZEB2
ANTXR1
EMILIN1
PDGFB
ADAMTSL3
FZD4
COL8A2
ABCC9
ZNF521
THBS2
SRGAP2B
IRAG1
FGFR1
AC079922.1
C20orf194
SLIT2
MIR1244-2
TSPYL5
PABPC4L
LDB2
SHE
GAS7
ECM2
PPP1R18
RTL5
ETS1
FRMD6
ZFHX4
LTBP1
GUCY1A1
COL1A1
PCDH17
RNF180
COL11A1
RAI14
PTPRM
GLI3
SYPL2
OSMR
DNAJB5
VASH1
CALCRL
MEMO1P1
FILIP1
BGN
TIMP3
S1PR1
ADGRL4
F2R
KANK2
CXCL12
EBF1
PLPPR4
ADAM12
QKI
CNTNAP1
SMARCA1
RECK
C14orf132
WASH7P
FOXO3B
AC090498.1
DPYSL3
EHD2
UNC5B
YBX1P10
MYH11
NAP1L3
STON1
AC107956.1
MAGI2-AS3
FAM13C
PLXNA4
CPXM2
CCDC102B
SYT11
AFAP1L1
LSM12P1
DOK6
TGFB2
HHIPL1
AC016596.2
ZNF512B
SPART
AKT3
TBCAP1
ADAMTS5
CCN2
TIMP2
OLFML1
RFTN1
FIBIN
GJA5
ZNF667
RNF150
BASP1
RFLNB
CYP7B1
PCDHGA12
CFH
PRKD1
ANGPTL2
TCEAL3
VEGFC
CYYR1
FTH1P20
NRK
PTPN14
RASSF8
FLRT2
RBMS3
PRELP
GLI2
DENND5A
NOX4
ARHGAP31
DZIP1
NIBAN1
NEFH
EBF3
MEF2C
ZNF135
SAMD4A
TNC
NTM
SV2B
SETBP1
SDC2
GJC1
FTH1P2
SERPING1
RAB31
SHANK3
CAVIN2
ZNF677
AC244669.1
BACH2
COL6A1
SGIP1
SORCS2
C1R
HECW2
CDK14
LMOD1
ENOX1
FGF7
LYNX1
SOX7
FLNA
DACT3
MEDAG
TCAF1P1
PLN
CCDC184
PHLDB2
ASPN
AK4P1
DCHS1
EMCN
C1S
MEX3B
HTR2A
BX679664.3
ADARB1
LINC00702
DCLK1
SUSD5
SPOCK1
CLEC14A
FGF1
METTL15P1
CBX6
RUNX1T1
ITPR1
GIPC3
MYO5A
WWC2
TSHZ2
PRICKLE1
CILP
SYNPO2
ARMCX1
SYNC
SERPINF1
SOX5
PNMA8B
TAGLN
ENPEP
FBLN5
FLI1
JAM2
DGKI
MITF
TRPS1
NBPF14
RASSF2
RBMS1
MAP9
KLHL4
ADAM23
GIMAP8
TCTEX1D1
CYS1
KMT2D
PCDHB4
GJA1
JPH2
MN1
THBS1
CRMP1
PGR
LRRC32
ANOS1
OLFML2A
EDNRA
KIF26B
RGL1
ADAMTS16
CDH2
ANK2
EGR2
BHMT2
EIF4BP6
WHAMMP3
DLG2
NLGN2
ADAMTS7
ZNF366
ITGBL1
HNRNPA1P10
RPL6P27
SPARC
RASGRP3
NPR1
ROBO4
EGFLAM
ADAMTS3
ARL4C
EPHA3
HNRNPA1P38
LRRC8C
GNB4
MMP19
CCN1
TRPC1
PTGIS
ISM1
ITGA1
CDH6
CD248
CNN1
FRY
FAM180A
ITGB3
BVES
GUCY1B1
HTRA3
NALCN
AC108463.1
APLNR
NLGN4X
NXN
CCBE1
CHSY3
AC138392.1
PLXDC2
TAL1
GPRASP1
MAF
PCDHB5
GPIHBP1
MRAS
CNTN4
TRPC4
GPRC5B
NAV1
EFEMP1
LINC01614
C22orf23
GTF2IP4
FAM124B
LUM
PRDM6
EFS
FAP
AP001189.1
TTC28
CHST3
EHD3
EBF2
STARD8
GLI1
MDFIC
PCDH7
WHAMMP2
ADAMTS2
RUSC2
HAND2-AS1
GPC6
COL16A1
CHST11
VCAM1
CSF1
CCDC88A
CCN4
DOK5
FGF10
CNTN1
AC026271.1
TMEM47
ACAN
KCNN3
COLEC12
TPM2
GNAO1
IQCA1
SALL2
MEIS1
SERPINE1
GUCY1A2
PAPPA
PABPC5
LINC00578
HSPB8
AC107983.1
ISLR2
LRCH2
CHRD
C4B
EIF4BP3
MINDY2
FAM110B
GEM
PNMA8A
PPFIA2
COL6A2
AP003071.4
CRISPLD1
FAM3C2P
TUB
THBD
ADAMTSL1
HECW1
AHNAK
SV2A
NBPF10
CHST15
ADGRD1
MAP6
MDGA1
SEC63P1
MAP3K4-AS1
ADAMTS6
BICC1
PDGFC
PALLD
AL158801.4
ZDHHC15
PYGO1
MEIS2
AC245297.1
LDB3
STARD9
ELOVL4
MAP2
RGS4
SFMBT2
STC1
JAZF1
SH2D3C
NCAM2
SLC6A1
PDE2A
MICU3
ARHGAP23
PNRC2P1
SVEP1
CACNA1H
GLT8D2
DKK3
AC241952.1
RPL41P5
MGP
PDZRN4
TSPAN18
BCHE
CDO1
AC022034.1
KCNT2
PHYHIP
PALM
LAMA2
RASA4B
OLR1
LCA5
GALNT15
FAT4
FAM86GP
UBE2E2
WIPF1
FIGN
TMTC1
LMCD1
RARB
SNAI2
RDX
CLIC4
FAT3
MMP2
DIP2C
MYOZ3
GFPT2
ZBTB47
NPR3
RPL7P1
PRRX1
COL10A1
PRX
KIF3C
STK32B
ISLR
NOVA2
HEY2
SYDE1
SLC2A3
LAMB2
AL591135.1
BTF3L4P2
MYL9
MTX1P1
MEOX2
VIM
CLIP4
PPIAP22
GAS1
NES
HMGN1P36
GREM1
MAGEL2
DOCK4
NDUFAF2P1
THY1
FBLN2
SORBS1
COL24A1
CTHRC1
CCDC144NL-AS1
SPRED3
XIRP1
CLMP
POPDC2
WASH4P
PLXDC1
C3orf36
P2RX7
SLC8A1
CLIP3
NPEPPSP1
ADAMTS9
BEND6
NR3C1
FAM20C
GPR1
TRO
INSYN1
CHST1
C1QTNF7
MPPED2
ZNF667-AS1
PLA2G5
GPR4
SCG2
ATP1B2
ATP8A2
LINC01235
AC099560.2
ABCA6
NUDT11
SMIM10
BCAT1
MXRA7
C3orf80
ST6GALNAC5
MBNL1-AS1
GPR176
AC093849.2
AP001528.2
PCDH9
SFRP4
SHANK1
NACAD
LOXL4
EEF1A1P6
LYVE1
ARL10
MAN1C1
PDZD4
CMTM3
ANKRD33B
TMEM200B
DZIP1L
IGKV1D-39
RASL12
PEG3
LBH
ZBTB16
TMEM119
NPTXR
ADAMTS14
MFAP5
LOXL2
TUSC3
NAV3
KCNMB1
PDZD2
PAK3
TNFAIP6
LGI2
CERCAM
TP73-AS1
SHISAL1
HSD17B6
DOCK10
SYNE3
FBLN1
PRICKLE2
GIMAP4
HSPB7
ARHGEF6
PLXND1
MFGE8
ANGPT1
LINC02381
CYP1B1
CHCHD2P9
PPP1R14BP3
UTRN
GNG2
ITGA4
MLLT11
NECAB1
HMGN2P3
SLC6A17
GIMAP7
TLL1
MOXD1
AC073046.1
AF201337.1
RBPMS2
PCDHGA4
ADAM19
AC090559.1
KIAA1755
AR
AC060766.1
ANGPT2
CDKL5
LRRC15
SLFN11
GPNMB
HNRNPA1P7
EFEMP2
SELE
POU2F2
ACTA2
AKAP6
PRND
JAKMIP2
CLEC1A
ELN
CAV1
PDE1B
PCDHGB7
CSDC2
RIMKLB
SIRPB2
ZNF727
HAND2
CDH13
SLC24A3
PPP1R12B
TENM3
PRR29
GASK1B
ZNF418
GSDME
ITGAM
ADD2
A4GALT
AL691447.2
ZNF385D
ZIK1
CD109
TNFSF4
DSEL
EFHD1
ZNF354C
AC134312.5
SDK1
LSAMP
KATNAL1
OMD
HSPA12B
SHC4
HGF
LRP12
B4GALNT1
CAP2
RGPD8
LRRC55
CYRIA
FMO2
SCN3B
RPL39
SNED1
KLF9
COMP
SFRP2
FLNC
TRPC6
IGFBP3
PDE1A
DEPP1
LOX
GK4P
KLHL5
KCND2
SNAP25
CHN1
FAM171B
ACSS3
DST
TMEM233
PRAM1
MXRA8
HMGN1P37
AC026410.3
ANGPTL1
FHL1
PTGER3
PCDHGA9
CPQ
DSE
IGLON5
THBS4
C3
NBPF26
HNRNPA1P4
TNN
MEIS3
SLFN12
REEP2
RGMA
ARHGAP24
CRYAB
AC016747.1
FAM126A
AXL
CYBRD1
RCAN2
EML1
NGFR
PYGM
TMCC2
TPTEP1
PODN
ABCA1
AMPH
DACT1
ZFP92
RGS5
CD163
TTYH2
APCDD1L
MIR100HG
PTN
CPT1C
CD300E
CSF1R
GAP43
MAP7D3
AC092376.2
ROR1
HTRA1
ZCCHC24
RORA
EEF1B2P6
HCLS1
CLEC5A
AC009093.1
HNRNPA1P21
RPL21P28
PCDHGC3
AC093535.2
ZNF626
SYNM
RPL35P1
MSC-AS1
ADCY2
APBB1
TSPAN2
AL049838.1
CCDC136
GRASLND
PPP2R2B
PRR16
TUBB6
GREB1
TECTA
LAYN
PKD1P3
GJA4
ARMCX2
ARSI
RGS7BP
GPR68
MFAP4
CLDN11
ST8SIA1
TIAM1
EDIL3
LIFR
PPP1R3C
TSSK5P
TAFA5
RUNX2
GPX8
ITGA7
DYNC2H1
NXPH3
ALPK2
CORIN
RERG
NNMT
ITGA10
NBEA
HDGFL3
MMP9
ARHGAP29
NEGR1
AGTR1
F2RL3
TXLNB
RAB3IL1
RAB7B
DCLK2
RPL13AP20
FAM107A
GLRB
SCN9A
ROBO1
GVINP1
CPXM1
ZNF154
FHL5
BMERB1
GRID1
PLCL1
RPL7P9
NTN1
TRABD2B
CYP27C1
GRAP
PDLIM3
RPL21P119
SCN7A
PRKG1
CAND2
NLRP1
NRXN3
SEMA5B
SEMA6B
TTLL7
SCN4B
CMKLR1
IGKV1-39
TWIST1
FBLN7
SLC22A17
CCR8
PCDHB12
COPZ2
GDF6
HRH2
FST
DNM3OS
PRPH2
HSPA7
TMOD2
RBM20
FOLH1
ADAMTS10
LSP1
HTR2B
VASN
ANKRD6
FGF2
MARCO
AL354714.2
GPSM1
ZNF331
CSMD2
PTGIR
DIO2
USP51
CSF2RB
CMYA5
PLXNC1
PCDHB3
ZNF568
AVPR1A
MCTP1
CASQ2
ARHGEF34P
STOX2
MATN3
RBMS2P1
ST8SIA4
DCN
RSPO3
MYOCD
CGNL1
PDGFRL
GSTM5
AC034236.1
C4A
EDIL3-DT
ZNF471
CHRNA3
CCR1
CD84
ARHGEF25
TNFSF13B
RGS16
DKK2
MSC
MPP2
BEX4
SOX11
TPST1
ARMH4
PKNOX2
AC092368.3
ZNF229
SGCE
NKX3-2
RELN
ALDH1A3
RYR2
NMUR1
ANKRD35
MAFB
ALPL
FCGR3A
TMEM52B
SEMA3D
LRRK2
IQSEC3
IGHGP
LAMP5
LINC01197
TENM2
KCNJ8
DCSTAMP
ARHGAP20
WDFY4
FBN2
BMPR1B
FAM155A
ADA2
SIGLEC9
CADM1
SLC1A3
PXDNL
TMEM130
DOCK2
WNT5A-AS1
PRG4
SLC45A1
MIR1915HG
LONRF2
MID2
ALDH1L2
SSPN
PDGFRA
RTN1
KIF5A
C1orf162
MYOM1
LMO3
FOXS1
H3-3A
OLFML3
HACD4
ABCA9
EFNB3
LILRA6
KCTD12
TTC3P1
SIRPA
AC090825.1
FPR3
KANK4
FCGR1A
ABI3BP
PTMAP2
FAM20A
ZNF300P1
CARMN
RTL8B
PLPP4
MNDA
ROR2
STAB1
ITIH5
DMD
APLP1
AC007406.3
CXorf21
KCNB1
KRBA1
GIMAP6
CTSK
SYNDIG1
ST6GAL2
DCLK3
CHRDL1
PCOLCE
CCL2
PGM5
CLEC2B
GULP1
HS3ST3A1
MS4A14
FAM225A
C5AR1
CLIC2
GRIK5
EBF4
HECTD2
CRTAC1
KIF17
SFRP1
CDKN2B
AC093908.1
TCEAL7
DPYD
CHST10
PCDHGA2
ESM1
SRRM3
NDN
PDE7B
NTNG2
CEP85L
NTRK3
ACTG2
AC110611.2
TRIM6
RASGRF2
ATP1A2
ARHGAP30
LINC01936
MRGPRF
NCAM1
SIX4
AOX1
RNF152
PIK3R5
BHLHE22
ELAVL4
LRRFIP1P1
UNC13A
ADGRE2
GXYLT2
AL606834.2
CD4
RBP7
NGF
FRG1BP
LILRB3
TLR7
WNK3
KCNJ5
TRIM9
PRSS35
ITGB2
SPTB
TANC2
FCGR2C
ZNF542P
SCUBE3
SPEG
FGF12
ZDBF2
NR4A3
TMEM108
CACHD1
SLFN5
FGR
PDE3A
LAIR1
RASSF8-AS1
PDE10A
ENPP2
LILRB1
AC091182.1
JHY
OGN
AC108010.1
TMEM100
OR51E2
FCGR2A
AASS
TRIM61
ZNF829
CAMK1G
NFATC1
FYB1
SLC9A9
MAMDC2
TMEM169
UNC5C
NAP1L2
SUSD2
NCKAP1L
LINC01094
TNFAIP8L3
UBE2QL1
ST3GAL6
LILRB4
FABP4
ITGAX
LINC01615
WASF3
AC080038.1
NR2F2-AS1
CILP2
SEMA7A
FCN1
GASK1A
ZNF826P
AC036108.3
HOXC4
FCGR1B
COL21A1
MAB21L2
RNASE2
AC102945.2
TLR6
FBXO17
ETV1
MAMLD1
MAPT
CD180
UST
CLCN3P1
PDPK2P
LIMCH1
TMOD1
ZNF618
MEG3
LILRB2
YPEL4
CYBB
PLIN4
HSD11B1
TNFRSF8
INHBB
SIGLEC1
MSR1
SGCA
TM6SF1
PCDHGA5
ADCY5
CLSTN2
SCUBE2
RPS7P4
BAHCC1
PTGFR
PTH1R
LINC02611
LRFN5
AC245297.3
MRC1
MIR99AHG
CPED1
TRPV4
C3AR1
ZNF208
TMEM59L
PDPN
PCDHB7
PDZRN3
RPL7AP66
DTNA
ESR1
DIRAS1
MRPS30-DT
SCRN1
OLFM1
ADAMTS18
SRPX
LCP2
MYH3
TMEM45A
TBX18
DHH
WNT9A
PLA2G7
TMEM255A
RPS24P8
KCNQ3
ANKRD65
ELOVL2
BTK
KIAA1549L
AHNAK2
LDOC1
AC093675.1
SELP
CCR5
ADAMTSL2
SCARA3
AC013486.1
AMZ1
COL7A1
CD86
CADM3
ZNF569
AL353593.1
PKD1P5
MRO
FAM124A
SLC16A2
CLU
PLEKHH2
KCNJ15
MAGEE1
PCDHGB5
ACTC1
SAMSN1
IL10RA
PCDHB16
F13A1
GGTA1
PPIAP31
AL133482.1
CD300LB
HMGA2-AS1
IGF1
DPY19L2
HMGB1P1
PSD
ST3GAL1
ZNF304
LRRC37A
ARNT2
C7
AP005018.2
DHFRP1
DCHS2
RXFP1
ZMAT1
GALNT16
RPS15AP12
FMO3
MS4A7
EDARADD
SLA
IBSP
LRRN2
TFEC
CORO2B
VSIG4
PRTG
KLHL6
KIF5C
OSR1
MFAP2
MMRN1
JPH4
GHR
AC098583.1
LIMS2
OPCML
OLFM2
WNT2
PTHLH
NCF2
FXYD6
TUBB2B
DPYSL4
CD36
ZNF853
HOPX
HK3
CLEC7A
NBEAP2
ARL9
MMP11
PTPRC
CCL21
TREM2
ARHGAP6
GLIS3
MEOX1
EPB41L3
TPBGL
LINC00472
AC093627.4
HDAC9
AFF3
CD226
RPL7P23
CHRDL2
NOVA1
LY96
KRT8P11
SAMD11
AC144831.1
ABCA3
FBXO27
EPYC
NAIP
PPEF1
SLC16A7
MAOB
SORCS1
TNFSF8
CREB5
PI15
CES1
HTRA4
DPT
CLIC6
OBSL1
AC016582.3
PIANP
SIX1
CASC15
CNTLN
SLC11A1
NPTX1
MPEG1
IGSF10
DYNC1I1
APOLD1
ADORA1
AC006059.1
STEAP4
MOV10L1
SUSD4
TMEM35A
CHL1
SLC7A2
UCHL1
B3GALNT1
ABCA8
CMAHP
AC100821.1
APOD
WIPF3
ZNF835
SUCNR1
SPP1
AC226118.1
ZNF578
GPR84
RNF217
PRIMA1
PAPPA2
FOXC2
ZSCAN18
STUM
NRXN2
SERTAD4
ZNF518B
RAB3C
PLA1A
IGHG1
PDCD1LG2
KCNK3
RGS1
MMP13
MS4A4A
ZNF793
RPL7P6
FAM184A
NKAIN4
SIGLEC7
ERMN
HLA-DOA
SEMA3A
TWIST2
F5
RPL21P16
CR1
PTPN5
GRP
SLC37A2
AL132656.4
MEIS3P1
DES
LPL
LINC00665
AJAP1
DNAJC5B
C5orf46
CALB2
OSBPL6
COL4A4
TREM1
GALNT17
KL
AC015922.2
TNFRSF19
FOXP2
AC245060.2
KCND3
AL133230.1
SPHK1
SHISA6
AVPR2
GDF7
AC000403.1
RASSF9
AC009812.4
HLA-DQA1
EGR3
STAC
ACKR1
NOS1
AL365361.1
FLJ16779
ADAM33
PLEK
STMN2
KIF1A
CACNA1E
PI16
CLEC4E
LINC01116
GBP1P1
RAB3B
ZNF415
CNR1
SLAMF8
CSPG4P12
HS3ST2
KCNMA1
IGHG3
EYA4
AC093909.6
GBP5
SIX2
CSRNP3
PCDHB2
AL121933.2
GRIK2
GPR141
SLC4A3
AQP9
GREM2
LINC01579
ZFP28
GAPT
AC037198.1
ADCYAP1
RPS28P7
SIRPB1
RGN
ELFN2
ICOSLG
FAXC
MS4A2
TAFA1
SIGLEC6
PTPRN
UNC5A
CCN5
EPHB6
AC022150.4
DOC2B
CD22
FOSB
MMP2-AS1
SAMD3
FCGR2B
CCL8
LINC02345
IFI44L
HAS1
ATRNL1
SMOC2
SNHG14
ZNF334
H19
L1CAM
SPON1
KIF26A
PTPRU
CST4
APOE
SBK1
TLR8
CHIT1
PCDHGB4
GPM6A
DLX5
HHIP
KLRD1
PLAAT5
AC008760.2
HLA-DPB2
RIMBP2
AP3B2
SHISA3
SHOX2
SCN2A
MXRA5Y
MASP1
KCNA2
CCL18
LINC01705
PPP1R1A
PCOLCE2
HLA-DQA2
IGKV3D-15
IGHG2
HOXC6
CP
SLC24A2
CCL19
NEFL
CTSG
PLP1
STK33
IGKV3D-20
GABRB3
PRKAA2
IGHV1-24
IGKV3-20
IGHV3-21
IGLV1-44
BMP3
IGHV4-4
IGHV3-15
CAPN6
AL161431.1
IGHV2-5

## Sheet: Downregulated_genes
UQCR11
JTB
PXMP2
NDUFB8
CNPY2
RPS10
CSNK2B
PET100
RPL26
AL122020.1
BLOC1S1
ATP5MG
PTPMT1
TOMM5
FMC1
AL138785.1
LAMTOR5
MRPL2
COX6A1
PSMD9
AC009362.1
SLC35D2
AC074085.2
RPS19P3
MT-TC
AP001024.1
MT-TY
ATP5ME
UCHL3
ACY1
NDUFA13
RPS19P1
PSMA6
NDUFA11
SNRPGP10
SNHG25
NDUFA9
AC023906.1
ATP5MF
AL590714.1
TMSB10P1
RPL37P2
SDHA
BCKDHA
MTHFS
AC012615.1
AL353662.1
AL669983.1
NME2
RPS3P6
MICOS10
C15orf61
AC093840.1
AL022718.1
GEMIN7
RPL18P13
UQCRFS1P1
FANCG
RPL37AP8
RPS27AP5
IPO4
RPL35P2
AC012618.1
ATP5MC2P4
PRC1
RPS11P5
UQCR10
RPL13P2
PPP1R14BP2
AL355309.1
RPS5P8
SMIM22
RPL34P18
AL031727.1
TPT1P9
MT-TF
ALDOA
AC021074.1
NACA2
AL139095.2
MTG1
Z97353.1
NME1
NEDD8
AL109741.2
CLIC1P1
GAPDHP40
TMEM256
RPL34P31
RPS6P25
AC067942.1
AL161909.1
AL135905.2
RPL5P12
ATP5PO
TXNP6
AL033519.3
PRELID1
PHGR1
AC010642.2
ALDOAP2
GNG5
RPL5P1
UQCRQ
RPS13P2
TAX1BP3
AC098591.3
FAUP1
RPL3P7
RPS4XP3
PTRHD1
RPS4XP8
PSMA1
NPIPB13
TXNDC5
CRLS1
AC087633.2
AC004453.1
RPL5P17
HNRNPUP1
RAB5IF
SLC25A6P2
GNG10
PMF1
H2AZP3
AC078817.1
AC010343.1
AC020899.1
NDUFA4P1
RPL37P23
RPL11P3
HINT2
AC073861.1
C8orf76
HMGN2P5
AC010326.4
DYNLRB1
RPS15AP24
AC133435.1
RPS15AP17
MRPS24
EIF1P3
TTC4
NDUFA2
GPS2
ACTG1P20
PGK1P2
GCHFR
RPS4XP2
AP002414.4
SPINT1-AS1
NDUFS7
AL031729.1
UQCRHL
AC007683.1
TAGLN2P1
CHTF8
RPS10P2
RPL13P12
RPL5P4
ANKRD39
LIN37
AL136126.1
RPS23
FTLP3
Z74021.1
GABARAP
RPS14P8
ABHD16A
SELENOH
EEF1DP1
AC016739.1
AC131235.1
PDXP
AC097658.1
UQCC3
RPSAP54
ACTN4P1
PARL
ACTBP2
RPP21
KRT19P1
YBX1P6
INO80B
RABAC1
POLR2I
AC011495.1
AL451081.2
COX5B
SRXN1
RNASET2
MRPL38
DANCR
ZNF771
MT-TL1
AC009065.2
RANGRF
AC069218.1
AC091133.6
PABPC1P1
ORMDL2
AC011005.1
ABCB6
NACA4P
ASS1P11
SGSM3
NDUFC2
RPS23P8
LGMNP1
MRPL46
RPS3AP49
EIF4EBP3
GAPDHP65
AC008429.2
COX6A1P2
RPS18P12
COX8A
RPL24P8
HMGA1P2
RPS3AP47
RPL37AP1
TPGS1
ARPC1B
FO393411.1
FTH1
HSP90B2P
AC007318.1
HSPE1P2
SCO2
RPS17
RPL24P2
FAM89B
AL139100.1
AL359918.1
AC008397.1
AL132639.2
AC231533.2
RPL14P3
HBA1
JMJD4
AC079140.2
PKMP1
BAD
H3-5
TYMSOS
MGAT2
MZT2B
RPS29P5
PCBP1
PDF
PABPC3
FAM229A
AL445524.1
MT-TM
RNPS1P1
BCL7C
ARPC3P3
TSFM
HNRNPKP4
AC002075.2
MCRIP2
AL162430.1
SARS2
TMEM160
AL049873.2
EMC6
RAB11B-AS1
HMGN1P38
PTOV1
NUDT3
HNRNPKP2
MTFP1
PFN1P1
KRT18P28
HDAC10
NCBP2AS2
IL10RB
PPP1R14B-AS1
ATP5MC1P2
ZFAS1
KRT8P36
U2AF1L4
PGK1P1
ACTBP11
TAF10
MAZ
RPL13AP5
REX1BD
TPI1P1
RPS4XP13
PRAP1
TRAPPC5
ENDOG
NPIPB5
CSKMT
NDUFAF8
HSPB1P2
PGP
HNRNPA1P48
RPL3P2
SERF2
MRPS28
IFNAR2
RPS7P1
VDAC1P1
AC090589.1
RPL17
ELL3
ANAPC15
RANP1
ETHE1
PTBP1P
EEF1A1P29
HLA-J
RNASEK
NR2F6
HSPA9P1
AL591846.1
PEMT
IGLJ2
XRCC6P2
AL136038.4
RPS15
AC079944.2
C12orf57
AC106876.1
AC107075.1
DCTPP1
PA2G4P4
PAOX
NOP2
LRRC26
TMEM238
RPL24P4
HSPA8P5
AC113410.4
RPS2P48
SLC25A10
CDC20P1
PPIAP21
CCDC189
RPSAP61
AL355032.1
TMED2-DT
PABPN1
RPLP0P6
RPL19P21
AC024293.1
AC091429.1
DNAJC9-AS1
ETFB
RPL10AP6
MRPL12
H2AZ2P1
S100A13
MRPL41
AP001453.3
CAP1P2
IGKJ4
FKBP2
PITPNA-AS1
SLC39A3
HSPE1
GAPDHP72
RPL4P5
CTU1
ATP6V0B
PSME2P2
RPS3A
RPL13
SNORD104
AC092115.1
ZNF511
TSTD1
ATP5MFP2
STARD5
NDST2
PRR7
HSP90AA2P
TPT1P4
C4orf48
COMTD1
UBE2D3P1
ARL2BP
RBM8B
RPS27AP11
C1orf53
AL080243.2
COPE
PSMA6P1
AL590867.2
AC008915.2
ELOA-AS1
NT5C
HDHD2
ADAT3
EEF1AKMT4
C1QBP
AC008608.2
COQ8A
AL356535.1
ID1
RPS15AP11
RPS5
AC074212.1
RPL10AP2
BX470102.1
FADD
HSP90AB3P
GET4
EIF4A1P10
CDK11A
SNORA3B
AL450998.1
FXYD3
CCL15
HMGB1P8
TMSB4XP8
MYL12BP1
MPST
PPP1R35
AC131009.3
CFAP410
VDAC2P5
SPSB3
NPEPL1
AP001931.2
RPL23AP65
MINDY4
NME2P1
CACYBPP2
RPLP1P6
TUBAP2
KRT8P33
DBNDD2
AL049873.1
EIF2S3B
HLA-L
AKR7A3
OXLD1
SLC25A5
SNHG19
SNORD89
AC145285.6
AC103810.3
ASL
AC098935.1
DAZAP2P1
PIPSL
CFB
HNRNPLP2
SNHG32
PRSS3
NPIPB4
TMEM205
Z97634.1
SNORA5A
ATF7-NPFF
AL109811.2
RPS15P4
METTL26
ANTKMT
AL033527.2
PYCARD
PSME2P1
RPS14
ACTBP7
AC006077.2
FTLP2
AL133477.1
TMEM141
RPS20P14
RPL18A
ATP5F1EP2
NAA10
GPX1P1
AP003352.1
CHCHD2P6
ALKBH7
LSM7
AC090114.1
COX20
RPS2P46
CEBPD
AC008105.2
AL365205.1
KCTD14
MALAT1
SNORC
CHKB
SNRPGP2
NAPA-AS1
TMEM54
EGLN1
ANAPC11
UBE2SP1
FTH1P12
NAPRT
CYBA
ST20
FEM1A
AMN
AL592295.1
MT-ND4L
AC092171.5
AL365357.1
TMEM102
AL596087.1
EIF6
AMACR
LINC01311
LMNTD2
RAB24
CDC42EP5
DPM3
MPG
HSPD1P5
C2CD4D
AC137695.3
AC027309.2
TMEM139
ATP5PDP4
DHRS13
AC087289.2
EEF1A1P8
GAPDHP60
IGKJ3
AC009005.1
DUSP23
AL049872.1
PLA2G10
C8orf82
ATP5F1D
H2AW
FBXL15
RPL4P4
SIVA1
CXCL3
RPS2P5
AC010531.6
H1-10
MT1X
CCL28
EXOSC4
AC009054.2
AC010913.1
AC026462.1
KRT8P13
USP30-AS1
TMEM238L
AC016394.1
RPL13AP6
AC015912.3
RPS12P26
MELTF-AS1
SUPT4H1
RPL5P30
AC009065.5
SCX
AC002070.1
ROMO1
IZUMO4
LINC01752
CLN3
CYC1
CDK5RAP3
AC040162.3
NPW
RPL23P8
STUB1
TECRP1
BANF1P3
AC003070.1
AC016773.1
ZNF497
TCTEX1D2
AC040169.1
CCDC85B
PLAC4
LMNTD2-AS1
AL117332.1
LINC01135
AC124319.1
GATD3B
AC138028.4
AGAP2-AS1
AC026333.4
AL355312.3
AC008026.1
IGKJ1
RPS3AP5
C9orf163
TMEM191B
PPP1R16A
PET117
MACROD1
AC010973.2
ARL6IP4
CHCHD10
DUOXA2
HSPD1P4
RPL41P2
KRT8P3
MESP1
MT-ATP8
MIR194-2HG
SLC22A18
AL035411.1
CBX3P9
TPT1P6
MSH5-SAPCD1
AP000936.3
AC124248.1
F12
PSME2P3
SCAND1
PITX1
NUDT8
LINC00543
AC138696.2
CYP2D7
TUBB3
LCN2
AL583810.1
C15orf48
RPL10P6
AC104619.3
SNHG21
LY6G6D
CALM2P2
EHMT2-AS1
KRT18P17
LY6G6F-LY6G6D
HOXA4
AC034102.1
PABPC1P4
RPL18AP3
APOBEC1
KRT8P35
AC092597.1
SOCS1
SNORD99
IGHJ4
MESTIT1
SNRPN
PDZK1IP1
RPL7AP30
HSD17B1
AC116407.1
IGKJ5
UBBP4
AC109460.3
NPIPB11
AC018755.3
TPM1-AS
AC004253.1
AP001527.2
HLA-G
AL391058.1
LINC01133
GAPDHP63
RPS10P3
WDR97
GPR25
NPIPB12
IL17A
AC019257.1
RPL21P120
UBQLN4P1
AL139353.1
C1QTNF12
SLC31A2
AC135048.4
RNF186
AC007688.2
NACA3P
GLS2
KANSL1-AS1
RPSAP19
RHOF
CLDN3
MTND5P11
KLHL35
TMEM253
LYPD8
AC005829.1
MYLPF
RHBDL1
FAM3D
AC044802.2
AL691482.3
BOLA2B
EIF4A1P4
CA4
ABHD11-AS1
UCN
AC005099.1
SYCE1L
CPT1B
HES5
AC007608.4
C11orf86
AC124067.2
RAB26
PIGR
LDHAP5
AL354953.1
AL355987.4
LINC00501
GPT
CHCHD2P2
CAPN12
AC111170.3
CASP5
AC004687.2
BEST2
CLCA1
EEF1A1P3
SLC5A2
IFITM1
MT-ND1
SMIM33
RNF183
DNASE1L2
MRAP2
PRAC2
PDZD3
DUOXA1
SAPCD1
S100P
LINC00896
HES4
LDHB
COL9A2
MTATP6P1
HCST
SELENBP1
ADTRP
ENHO
HAGHL
PTGER1
CXCL2
TFF3
GPA33
GAL3ST1
ALDOB
LINC02323
SHD
GAU1
EEF1A1P25
PTGDR2
REG3A
ATP2A1-AS1
DEGS2
LINC01443
SCGB2A1
CD24P4
C9orf24
C2CD4B
REG4
GGT4P
DUOX2
C4BPB
ZG16
GUCA2B
MYL12BP2
MYPN
MS4A12
HSD17B2
ITLN1
XACT
WFDC21P
HDGFP1
AC109446.2
SMIM32
CLCA4
DNASE1L3
CXCL1
C11orf53
MROH3P
PI3
ASCL2
ASPG
DMBT1
IGHJ3
CKB
HOXB6
SLC25A5P5
SPINK4
MOGAT2
AC130456.2
CA7
IGHJ2
DQX1
PTGDS
CCNP
STYXL2
SP5
LINC00114
SAA2
SNORD3A
INSC
LINC01978
NOC2LP1
LINC00659
KRTAP4-1
TUBAL3
NAT2
ABCG5
B3GALT1
VSIG2
TMEM82
CCL20
AL589669.1
GDPD2
CYP2C18
KLRK1-AS1
CEACAM7
FXYD4
AC004080.2
AC012317.2
LNC-LBCS
AXDND1
PYY
PLAC8
ADH6
AC004990.1
RPL10L
RETNLB
AC106045.1
TMEM61
AC069277.1
LINC02009
TPSG1
PARP4P1
AC012178.1
CDKN2B-AS1
ADGRF1
UGT2B17
SMIM2-AS1
IGFALS
TMEM211
AL365226.1
ADGRG7
UCA1
GCG
CCDC60
TFF1
C10orf99
BTNL3
CA1
ABCC13
CEACAM8
C3orf85
GPS2P1
LINC02159
AC087379.1
MUC1
SPINK1
AC058791.1
AL590483.4
LINC00668
GALNTL6
AC010086.3
SH2D6
MUC2
HOXA11-AS
CHST4
REG1A
LINC01411
AC025580.1
SLC30A10
AKR1C4
LINC01833
MTCYBP18
NEURL1
LEFTY1
TEKT5
GYG2P1
HLA-U
DHRS9
C17orf77
AMBP
GPR15
KLK12
CTSE
MB
FEZF1-AS1
SPDEF
AKR1B10
CALHM6
ATOH1
CHST5
OLFM4
ABCG8
NEU4
NR1H4
SI
B3GNT6
TFAP2A-AS1
HEPACAM2
LEMD1
TLX1
LINC02473
AL162582.1
C4BPA
PF4
LINC01555
HSD3B1
AP002498.1
BMP5
REP15
DAPL1
AC099792.1
RBP2
ALDH3B2
GALNT8
IGHJ6
LCN15
FEZF1
HMGCS2
DMRTA2
NOS2
IGHA2
TMIGD1
KNG1
NXPE4
DEFA5
FOLR1
TCN1
COX6CP1
CBLIF
BARX2
CWH43
B4GALNT2
FCGBP
UGT2B15
AP001994.3
AMH
TRIM7
FGB
IGLV1-51
ALPG
SNORA73B
IGLV2-28
ALPI
GLYATL1
ADH1C
TMSB4Y
AC093866.1
CXCL14
GUCA2A
SLC9A3
MUC4
TUBAP13
CYP2C9
ABCA12
CHP2
RPSAP53
FABP6
SEMG1
MUC6
KLK11
NXF3
KLK8
PRAC1
ARHGDIG
ANOS2P
GABRA4
AF127577.3
REG1B
SLC6A19
URAD
SLCO1B3
SLC28A2
PCSK1N
SDR16C5
FOXJ1
IGHV1-67
AC119673.2
ALDH1L1
TRIM72
JCHAIN
NOP56P1
SSTR5
PURPL
FABP2
SLC26A3
HOTTIP
CERNA2
RPS4Y1
EVX1
OTC
TFF2
PLA2G2F
IGKV1D-13
IZUMO2
MICOS10P3
IGLV4-60
AC108865.1
IGLV10-54
CDH16
LINC01807
DEFA6
GJB5
AC114291.1
MUC5AC
CCN6
AQP8
EIF1AY
PRSS21
SLC13A2
NPSR1
ZIC5
TXLNGY
NTS
MUC17
CHGA
GP2
UTY
ZIC2
KDM5D
