# Supplementary material for: Unveiling the oncogenic role of LZTS1 in colorectal cancer
Source: J Cell Mol Med. 2024 Jul 18;28(14):e18441. doi: 10.1111/jcmm.18441 (PMC11256987; doi:10.1111/jcmm.18441)
Supplement: Supplementary file 3 — Table S2. Expression level of LZTS1 in different groups from GSE41258 and GSE87211 datasets. [file JCMM-28-e18441-s003.xlsx]

## Sheet: GSE41258
ID	expression level of LZTS1	group
GSM1012304	3.7979	Normal
GSM1012306	3.78308	Normal
GSM1012315	3.73044	Normal
GSM1012318	3.75015	Normal
GSM1012327	3.74135	Normal
GSM1012330	3.82447	Normal
GSM1012333	3.80514	Normal
GSM1012335	3.59192	Normal
GSM1012337	3.95885	Normal
GSM1012340	3.79754	Normal
GSM1012342	3.83648	Normal
GSM1012345	4.01941	Normal
GSM1012347	3.61784	Normal
GSM1012351	3.55617	Normal
GSM1012355	3.64538	Normal
GSM1012357	3.57263	Normal
GSM1012359	3.88954	Normal
GSM1012369	3.88808	Normal
GSM1012380	3.74925	Normal
GSM1012459	3.85302	Normal
GSM1012465	3.89864	Normal
GSM1012466	3.56284	Normal
GSM1012483	3.91697	Normal
GSM1012487	4.0437	Normal
GSM1012498	3.77697	Normal
GSM1012530	3.85543	Normal
GSM1012534	3.93118	Normal
GSM1012537	3.58748	Normal
GSM1012540	3.62529	Normal
GSM1012548	3.60209	Normal
GSM1012550	3.75571	Normal
GSM1012554	3.88883	Normal
GSM1012563	4.02263	Normal
GSM1012568	3.74769	Normal
GSM1012573	3.91876	Normal
GSM1012575	3.95406	Normal
GSM1012581	3.88957	Normal
GSM1012585	3.60838	Normal
GSM1012590	3.99882	Normal
GSM1012592	4.16791	Normal
GSM1012594	3.41996	Normal
GSM1012603	3.95232	Normal
GSM1012606	3.60821	Normal
GSM1012612	3.51408	Normal
GSM1012621	3.94616	Normal
GSM1012625	3.87134	Normal
GSM1012628	3.79648	Normal
GSM1012630	3.84931	Normal
GSM1012636	3.66537	Normal
GSM1012640	3.74328	Normal
GSM1012646	3.54955	Normal
GSM1012648	3.81111	Normal
GSM1012652	3.75311	Normal
GSM1012653	3.53712	Normal
GSM1012286	4.10699	Tumor
GSM1012297	4.09444	Tumor
GSM1012303	4.0259	Tumor
GSM1012305	4.29124	Tumor
GSM1012307	3.9042	Tumor
GSM1012308	3.73547	Tumor
GSM1012310	4.04937	Tumor
GSM1012312	3.57327	Tumor
GSM1012314	4.1162	Tumor
GSM1012316	4.18943	Tumor
GSM1012317	4.29136	Tumor
GSM1012319	4.06387	Tumor
GSM1012320	3.97273	Tumor
GSM1012322	3.96368	Tumor
GSM1012324	3.93564	Tumor
GSM1012325	4.07001	Tumor
GSM1012326	3.99561	Tumor
GSM1012328	4.03023	Tumor
GSM1012331	3.95258	Tumor
GSM1012334	3.97636	Tumor
GSM1012336	3.88878	Tumor
GSM1012338	3.90926	Tumor
GSM1012339	3.76784	Tumor
GSM1012341	3.87571	Tumor
GSM1012344	4.22969	Tumor
GSM1012346	3.94829	Tumor
GSM1012350	3.85746	Tumor
GSM1012352	4.04868	Tumor
GSM1012354	3.90622	Tumor
GSM1012356	3.96426	Tumor
GSM1012358	3.71711	Tumor
GSM1012361	4.14934	Tumor
GSM1012363	3.94609	Tumor
GSM1012364	4.12216	Tumor
GSM1012366	4.08856	Tumor
GSM1012367	3.92348	Tumor
GSM1012368	3.77464	Tumor
GSM1012370	3.93056	Tumor
GSM1012371	4.01721	Tumor
GSM1012373	3.91718	Tumor
GSM1012374	4.02099	Tumor
GSM1012375	4.00092	Tumor
GSM1012376	3.95171	Tumor
GSM1012379	3.96082	Tumor
GSM1012381	4.03056	Tumor
GSM1012384	4.16834	Tumor
GSM1012385	4.13618	Tumor
GSM1012386	3.95284	Tumor
GSM1012387	4.01715	Tumor
GSM1012389	3.78747	Tumor
GSM1012391	3.83169	Tumor
GSM1012392	4.12202	Tumor
GSM1012393	3.85565	Tumor
GSM1012395	4.28582	Tumor
GSM1012396	3.98481	Tumor
GSM1012397	4.14529	Tumor
GSM1012398	4.15148	Tumor
GSM1012399	4.25946	Tumor
GSM1012400	4.12325	Tumor
GSM1012401	4.16642	Tumor
GSM1012405	4.04156	Tumor
GSM1012407	4.07995	Tumor
GSM1012408	3.92472	Tumor
GSM1012409	3.93757	Tumor
GSM1012410	3.99153	Tumor
GSM1012411	4.12549	Tumor
GSM1012412	4.09826	Tumor
GSM1012413	4.16194	Tumor
GSM1012414	4.03619	Tumor
GSM1012416	4.08594	Tumor
GSM1012419	3.96402	Tumor
GSM1012421	3.95589	Tumor
GSM1012423	3.89925	Tumor
GSM1012424	4.06993	Tumor
GSM1012426	3.88402	Tumor
GSM1012427	3.78897	Tumor
GSM1012428	3.92193	Tumor
GSM1012429	4.10086	Tumor
GSM1012432	3.89702	Tumor
GSM1012434	4.26345	Tumor
GSM1012437	3.82601	Tumor
GSM1012439	4.14622	Tumor
GSM1012440	4.02072	Tumor
GSM1012441	4.08713	Tumor
GSM1012442	3.97522	Tumor
GSM1012445	4.18468	Tumor
GSM1012446	3.79524	Tumor
GSM1012447	3.72801	Tumor
GSM1012451	4.03097	Tumor
GSM1012455	3.92905	Tumor
GSM1012456	4.03631	Tumor
GSM1012461	4.18997	Tumor
GSM1012462	4.15861	Tumor
GSM1012463	3.69587	Tumor
GSM1012467	3.951	Tumor
GSM1012468	4.15052	Tumor
GSM1012469	4.02902	Tumor
GSM1012471	4.27714	Tumor
GSM1012474	4.21618	Tumor
GSM1012478	4.02866	Tumor
GSM1012479	3.93778	Tumor
GSM1012486	4.05134	Tumor
GSM1012488	4.18319	Tumor
GSM1012489	4.28512	Tumor
GSM1012490	4.12625	Tumor
GSM1012492	4.34732	Tumor
GSM1012494	4.0739	Tumor
GSM1012495	3.98056	Tumor
GSM1012499	3.98832	Tumor
GSM1012500	3.97266	Tumor
GSM1012502	4.11086	Tumor
GSM1012507	4.2723	Tumor
GSM1012509	3.97029	Tumor
GSM1012510	4.02685	Tumor
GSM1012511	4.00887	Tumor
GSM1012513	4.13327	Tumor
GSM1012525	3.91508	Tumor
GSM1012526	4.12857	Tumor
GSM1012527	3.82433	Tumor
GSM1012528	3.86142	Tumor
GSM1012529	4.26194	Tumor
GSM1012531	3.97161	Tumor
GSM1012532	3.72364	Tumor
GSM1012533	4.09653	Tumor
GSM1012535	3.82413	Tumor
GSM1012536	4.05096	Tumor
GSM1012538	3.97757	Tumor
GSM1012539	3.94135	Tumor
GSM1012541	3.70914	Tumor
GSM1012542	3.70976	Tumor
GSM1012543	4.27407	Tumor
GSM1012544	3.85846	Tumor
GSM1012546	4.11013	Tumor
GSM1012547	3.8927	Tumor
GSM1012549	3.85391	Tumor
GSM1012553	4.12876	Tumor
GSM1012558	4.14726	Tumor
GSM1012561	4.21159	Tumor
GSM1012562	4.32445	Tumor
GSM1012564	4.03041	Tumor
GSM1012565	3.8366	Tumor
GSM1012567	3.96193	Tumor
GSM1012569	4.50533	Tumor
GSM1012570	4.14756	Tumor
GSM1012571	4.21698	Tumor
GSM1012572	4.12069	Tumor
GSM1012574	3.91121	Tumor
GSM1012576	4.02908	Tumor
GSM1012577	4.07165	Tumor
GSM1012578	3.92004	Tumor
GSM1012579	3.95001	Tumor
GSM1012580	3.84601	Tumor
GSM1012583	4.09865	Tumor
GSM1012584	3.77166	Tumor
GSM1012586	3.90313	Tumor
GSM1012587	4.11449	Tumor
GSM1012588	3.82697	Tumor
GSM1012589	4.14541	Tumor
GSM1012591	4.35743	Tumor
GSM1012593	4.01285	Tumor
GSM1012595	4.13582	Tumor
GSM1012596	3.93163	Tumor
GSM1012597	4.05333	Tumor
GSM1012600	3.97294	Tumor
GSM1012602	4.11256	Tumor
GSM1012604	3.87537	Tumor
GSM1012605	4.14337	Tumor
GSM1012611	3.8706	Tumor
GSM1012615	3.86413	Tumor
GSM1012616	3.82788	Tumor
GSM1012617	3.9368	Tumor
GSM1012618	4.2109	Tumor
GSM1012619	4.18934	Tumor
GSM1012620	4.20529	Tumor
GSM1012622	4.12218	Tumor
GSM1012624	3.96919	Tumor
GSM1012627	4.11232	Tumor
GSM1012629	4.11428	Tumor
GSM1012631	3.988	Tumor
GSM1012634	3.97628	Tumor
GSM1012635	3.65109	Tumor
GSM1012639	3.89732	Tumor
GSM1012643	3.89478	Tumor
GSM1012645	3.92146	Tumor
GSM1012647	4.03978	Tumor
GSM1012651	4.20975	Tumor

## Sheet: GSE87211
ID	Expression level of LZTS1	group
GSM2325441	4.7011	Normal
GSM2325442	3.52827	Normal
GSM2325443	5.6093	Normal
GSM2325444	5.31457	Normal
GSM2325445	4.52247	Normal
GSM2325446	3.0108	Normal
GSM2325447	4.61003	Normal
GSM2325448	3.65617	Normal
GSM2325449	4.38807	Normal
GSM2325450	3.17247	Normal
GSM2325451	3.4392	Normal
GSM2325452	4.00067	Normal
GSM2325453	2.7377	Normal
GSM2325454	3.7697	Normal
GSM2325455	4.51603	Normal
GSM2325456	3.8031	Normal
GSM2325457	3.3855	Normal
GSM2325458	3.88087	Normal
GSM2325459	3.90017	Normal
GSM2325460	4.52793	Normal
GSM2325461	4.82807	Normal
GSM2325462	2.60043	Normal
GSM2325463	4.4305	Normal
GSM2325464	4.54657	Normal
GSM2325465	3.7978	Normal
GSM2325466	4.71973	Normal
GSM2325467	3.9092	Normal
GSM2325468	4.5815	Normal
GSM2325469	4.63167	Normal
GSM2325470	3.68923	Normal
GSM2325471	4.67597	Normal
GSM2325472	5.62017	Normal
GSM2325473	3.03237	Normal
GSM2325474	2.78323	Normal
GSM2325475	4.31377	Normal
GSM2325476	3.6032	Normal
GSM2325477	4.7626	Normal
GSM2325478	3.736	Normal
GSM2325479	3.97177	Normal
GSM2325480	4.33007	Normal
GSM2325481	2.0367	Normal
GSM2325482	4.18283	Normal
GSM2325483	3.2975	Normal
GSM2325484	3.8654	Normal
GSM2325485	5.1422	Normal
GSM2325486	4.7113	Normal
GSM2325487	2.7556	Normal
GSM2325488	2.72673	Normal
GSM2325489	3.7322	Normal
GSM2325490	4.52897	Normal
GSM2325491	3.92217	Normal
GSM2325492	3.69523	Normal
GSM2325493	3.57663	Normal
GSM2325494	4.73757	Normal
GSM2325495	4.0878	Normal
GSM2325496	4.31957	Normal
GSM2325497	4.48237	Normal
GSM2325498	4.57543	Normal
GSM2325499	3.23573	Normal
GSM2325500	4.87227	Normal
GSM2325501	2.03397	Normal
GSM2325502	4.70107	Normal
GSM2325503	3.58317	Normal
GSM2325504	3.3851	Normal
GSM2325505	2.78427	Normal
GSM2325506	4.82193	Normal
GSM2325507	4.13897	Normal
GSM2325508	3.8173	Normal
GSM2325509	4.59263	Normal
GSM2325510	4.5686	Normal
GSM2325511	0.362233	Normal
GSM2325512	3.28063	Normal
GSM2325513	4.15193	Normal
GSM2325514	3.81667	Normal
GSM2325515	4.214	Normal
GSM2325516	4.30613	Normal
GSM2325517	4.01947	Normal
GSM2325518	2.43677	Normal
GSM2325519	3.6877	Normal
GSM2325520	4.17663	Normal
GSM2325521	3.48137	Normal
GSM2325522	4.0182	Normal
GSM2325523	4.52077	Normal
GSM2325524	4.63907	Normal
GSM2325525	4.3367	Normal
GSM2325526	3.95663	Normal
GSM2325527	4.07047	Normal
GSM2325528	3.6513	Normal
GSM2325529	3.0365	Normal
GSM2325530	3.59743	Normal
GSM2325531	3.58453	Normal
GSM2325532	3.36343	Normal
GSM2325533	4.31073	Normal
GSM2325534	3.87357	Normal
GSM2325535	3.8468	Normal
GSM2325536	4.022	Normal
GSM2325537	4.00447	Normal
GSM2325538	3.49677	Normal
GSM2325539	5.01933	Normal
GSM2325540	3.80477	Normal
GSM2325541	4.12503	Normal
GSM2325542	2.38463	Normal
GSM2325543	4.2074	Normal
GSM2325544	3.79147	Normal
GSM2325545	3.8288	Normal
GSM2325546	4.96783	Normal
GSM2325547	4.45913	Normal
GSM2325548	4.66413	Normal
GSM2325549	3.86637	Normal
GSM2325550	3.64693	Normal
GSM2325551	3.45583	Normal
GSM2325552	3.85547	Normal
GSM2325553	3.25077	Normal
GSM2325554	3.0625	Normal
GSM2325555	3.2534	Normal
GSM2325556	4.62053	Normal
GSM2325557	4.46477	Normal
GSM2325558	4.3233	Normal
GSM2325559	2.5846	Normal
GSM2325560	3.75217	Normal
GSM2325561	3.5287	Normal
GSM2325562	2.8205	Normal
GSM2325563	2.44107	Normal
GSM2325564	3.1968	Normal
GSM2325565	4.50727	Normal
GSM2325566	3.34187	Normal
GSM2325567	2.5823	Normal
GSM2325568	3.5668	Normal
GSM2325569	3.16437	Normal
GSM2325570	4.59633	Normal
GSM2325571	4.22643	Normal
GSM2325572	4.373	Normal
GSM2325573	2.94757	Normal
GSM2325574	2.60707	Normal
GSM2325575	4.41423	Normal
GSM2325576	4.07967	Normal
GSM2325577	2.78603	Normal
GSM2325578	3.18793	Normal
GSM2325579	4.46093	Normal
GSM2325580	2.84233	Normal
GSM2325581	2.64443	Normal
GSM2325582	3.9517	Normal
GSM2325583	4.68123	Normal
GSM2325584	3.70853	Normal
GSM2325585	3.6687	Normal
GSM2325586	5.0576	Normal
GSM2325587	4.30003	Normal
GSM2325588	3.65067	Normal
GSM2325589	3.60593	Normal
GSM2325590	4.17677	Normal
GSM2325591	4.17433	Normal
GSM2325592	5.2357	Normal
GSM2325593	3.89047	Normal
GSM2325594	3.7529	Normal
GSM2325595	5.00743	Normal
GSM2325596	3.71943	Normal
GSM2325597	4.14447	Normal
GSM2325598	4.45997	Normal
GSM2325599	4.16403	Normal
GSM2325600	4.30607	Normal
GSM2325238	6.54173	Tumor
GSM2325239	3.12943	Tumor
GSM2325240	3.60187	Tumor
GSM2325241	5.26953	Tumor
GSM2325242	5.6983	Tumor
GSM2325243	3.9323	Tumor
GSM2325244	5.45263	Tumor
GSM2325245	3.5743	Tumor
GSM2325246	5.29207	Tumor
GSM2325247	4.29123	Tumor
GSM2325248	4.552	Tumor
GSM2325249	3.56263	Tumor
GSM2325250	4.13497	Tumor
GSM2325251	6.20563	Tumor
GSM2325252	4.4919	Tumor
GSM2325253	4.93397	Tumor
GSM2325254	6.1983	Tumor
GSM2325255	5.7528	Tumor
GSM2325256	4.23863	Tumor
GSM2325257	5.59253	Tumor
GSM2325258	4.86437	Tumor
GSM2325259	4.7889	Tumor
GSM2325260	3.67313	Tumor
GSM2325261	4.82253	Tumor
GSM2325262	5.61827	Tumor
GSM2325263	6.09727	Tumor
GSM2325264	5.08243	Tumor
GSM2325265	4.2743	Tumor
GSM2325266	4.12773	Tumor
GSM2325267	4.9977	Tumor
GSM2325268	6.1842	Tumor
GSM2325269	5.28193	Tumor
GSM2325270	4.81013	Tumor
GSM2325271	3.44043	Tumor
GSM2325272	4.99243	Tumor
GSM2325273	4.0809	Tumor
GSM2325274	5.12103	Tumor
GSM2325275	5.05577	Tumor
GSM2325276	4.3085	Tumor
GSM2325277	4.5871	Tumor
GSM2325278	4.02603	Tumor
GSM2325279	4.17877	Tumor
GSM2325280	6.3261	Tumor
GSM2325281	4.22873	Tumor
GSM2325282	4.9403	Tumor
GSM2325283	4.5888	Tumor
GSM2325284	2.9552	Tumor
GSM2325285	3.89563	Tumor
GSM2325286	5.55967	Tumor
GSM2325287	6.47883	Tumor
GSM2325288	4.92193	Tumor
GSM2325289	5.10527	Tumor
GSM2325290	3.9882	Tumor
GSM2325291	4.80913	Tumor
GSM2325292	4.4775	Tumor
GSM2325293	4.82827	Tumor
GSM2325294	4.3543	Tumor
GSM2325295	5.62907	Tumor
GSM2325296	5.50433	Tumor
GSM2325297	4.57153	Tumor
GSM2325298	3.49293	Tumor
GSM2325299	5.06523	Tumor
GSM2325300	4.96297	Tumor
GSM2325301	4.2287	Tumor
GSM2325302	4.3779	Tumor
GSM2325303	4.97713	Tumor
GSM2325304	5.70867	Tumor
GSM2325305	5.2364	Tumor
GSM2325306	5.16733	Tumor
GSM2325307	5.40887	Tumor
GSM2325308	4.6263	Tumor
GSM2325309	4.79573	Tumor
GSM2325310	4.2386	Tumor
GSM2325311	4.5098	Tumor
GSM2325312	4.5865	Tumor
GSM2325313	4.60777	Tumor
GSM2325314	5.66787	Tumor
GSM2325315	4.2603	Tumor
GSM2325316	3.92283	Tumor
GSM2325317	5.09763	Tumor
GSM2325318	4.73587	Tumor
GSM2325319	5.01923	Tumor
GSM2325320	5.34	Tumor
GSM2325321	6.01557	Tumor
GSM2325322	4.75153	Tumor
GSM2325323	4.28417	Tumor
GSM2325324	4.68547	Tumor
GSM2325325	5.6232	Tumor
GSM2325326	5.13207	Tumor
GSM2325327	5.36203	Tumor
GSM2325328	4.2539	Tumor
GSM2325329	4.20023	Tumor
GSM2325330	6.27153	Tumor
GSM2325331	4.93613	Tumor
GSM2325332	4.7951	Tumor
GSM2325333	5.06773	Tumor
GSM2325334	5.23843	Tumor
GSM2325335	4.4862	Tumor
GSM2325336	5.58347	Tumor
GSM2325337	5.36747	Tumor
GSM2325338	5.26357	Tumor
GSM2325339	3.73427	Tumor
GSM2325340	3.81717	Tumor
GSM2325341	3.994	Tumor
GSM2325342	4.91423	Tumor
GSM2325343	6.47317	Tumor
GSM2325344	6.01803	Tumor
GSM2325345	5.66843	Tumor
GSM2325346	4.7762	Tumor
GSM2325347	5.0503	Tumor
GSM2325348	5.4432	Tumor
GSM2325349	5.89807	Tumor
GSM2325350	4.10287	Tumor
GSM2325351	2.83707	Tumor
GSM2325352	5.82913	Tumor
GSM2325353	3.5243	Tumor
GSM2325354	5.95523	Tumor
GSM2325355	4.4076	Tumor
GSM2325356	3.9234	Tumor
GSM2325357	4.78947	Tumor
GSM2325358	5.2412	Tumor
GSM2325359	3.67303	Tumor
GSM2325360	5.833	Tumor
GSM2325361	5.5133	Tumor
GSM2325362	5.05727	Tumor
GSM2325363	4.26227	Tumor
GSM2325364	4.36897	Tumor
GSM2325365	4.62903	Tumor
GSM2325366	4.1771	Tumor
GSM2325367	5.2729	Tumor
GSM2325368	5.29143	Tumor
GSM2325369	4.857	Tumor
GSM2325370	4.78887	Tumor
GSM2325371	4.79013	Tumor
GSM2325372	4.33243	Tumor
GSM2325373	5.9117	Tumor
GSM2325374	4.94157	Tumor
GSM2325375	3.8714	Tumor
GSM2325376	5.2649	Tumor
GSM2325377	3.3399	Tumor
GSM2325378	4.94443	Tumor
GSM2325379	5.77337	Tumor
GSM2325380	4.23963	Tumor
GSM2325381	5.40853	Tumor
GSM2325382	6.02973	Tumor
GSM2325383	6.70013	Tumor
GSM2325384	5.3621	Tumor
GSM2325385	5.59713	Tumor
GSM2325386	4.50967	Tumor
GSM2325387	5.36757	Tumor
GSM2325388	3.92873	Tumor
GSM2325389	5.0087	Tumor
GSM2325390	6.15533	Tumor
GSM2325391	5.29717	Tumor
GSM2325392	5.86703	Tumor
GSM2325393	4.73107	Tumor
GSM2325394	5.34583	Tumor
GSM2325395	7.29473	Tumor
GSM2325396	5.0169	Tumor
GSM2325397	4.35297	Tumor
GSM2325398	4.56187	Tumor
GSM2325399	3.22707	Tumor
GSM2325400	4.0398	Tumor
GSM2325401	5.45483	Tumor
GSM2325402	5.7113	Tumor
GSM2325403	5.53933	Tumor
GSM2325404	5.46377	Tumor
GSM2325405	5.77687	Tumor
GSM2325406	5.60337	Tumor
GSM2325407	4.60097	Tumor
GSM2325408	5.48457	Tumor
GSM2325409	4.40823	Tumor
GSM2325410	4.00447	Tumor
GSM2325411	5.1329	Tumor
GSM2325412	6.51503	Tumor
GSM2325413	5.1687	Tumor
GSM2325414	4.72093	Tumor
GSM2325415	4.7022	Tumor
GSM2325416	1.13257	Tumor
GSM2325417	4.9788	Tumor
GSM2325418	3.0349	Tumor
GSM2325419	5.57003	Tumor
GSM2325420	5.44117	Tumor
GSM2325421	4.8671	Tumor
GSM2325422	3.88143	Tumor
GSM2325423	2.97567	Tumor
GSM2325424	5.61507	Tumor
GSM2325425	4.7871	Tumor
GSM2325426	4.5351	Tumor
GSM2325427	5.16027	Tumor
GSM2325428	5.5776	Tumor
GSM2325429	6.75127	Tumor
GSM2325430	5.6771	Tumor
GSM2325431	5.08653	Tumor
GSM2325432	5.07493	Tumor
GSM2325433	5.2054	Tumor
GSM2325434	5.27683	Tumor
GSM2325435	5.72833	Tumor
GSM2325436	4.1692	Tumor
GSM2325437	5.3328	Tumor
GSM2325438	4.25563	Tumor
GSM2325439	3.5884	Tumor
GSM2325440	5.47493	Tumor
