# Supplementary material for: Unveiling the oncogenic role of LZTS1 in colorectal cancer
Source: J Cell Mol Med. 2024 Jul 18;28(14):e18441. doi: 10.1111/jcmm.18441 (PMC11256987; doi:10.1111/jcmm.18441)
Supplement: Supplementary file 4 — Table S3. Clinical and pathological information of CRC tumour tissue microarray. [file JCMM-28-e18441-s005.xlsx]

## Sheet: Microarray information
Microarray

## Sheet: clincial features
Chiplet location	Gender	Age	Pathologic diagnosis	Tumor(T)	Lymph node	Node(N)	Distant metastasis	Metastasis(M)
A01	male	65	adenocarcinoma	T3	1/13	N1a	Suspected liver metastasis	M1
A03	female	69	mucinous adenocarcinoma	T3	4/10	N2	No	M0
A05	male	80	adenocarcinoma	T3	0/5	N0	No	M0
A07	female	50	adenocarcinoma	T3	4/15	N2	No	M0
A09	female	64	adenocarcinoma	T3	0/13	N0	No	M0
A11	female	63	adenocarcinoma	T3	1/10	N1	No	M0
A13	female	61	mucinous adenocarcinoma	T3	0/29	N0	No	M0
A15	female	85	adenocarcinoma	T3	0/10	N0	No	M0
A17	female	74	mucinous adenocarcinoma	T3	2/6	N1	No	M0
B01	male	74	adenocarcinoma	T1	0/1	N0	No	M0
B03	male	60	adenocarcinoma	T3	0/29	N0	No	M0
B05	female	70	adenocarcinoma	T3	0/14	N0	No	M0
B07	male	79	adenocarcinoma and partial mucinous adenocarcinoma	T3	0/6	N0	No	M0
B09	male	83	adenocarcinoma	T3	1/8	N1	No	M0
B11	male	66	mucinous adenocarcinoma	T3	0/23	N0	No	M0
B13	male	74	adenocarcinoma	T3	0/11	N0	No	M0
B15	female	79	adenocarcinoma	T3	0/9	N0	No	M0
B17	male	74	adenocarcinoma	T3	0/16	N0	No	M0
C01	male	82	adenocarcinoma	T3	0/18	N0	No	M0
C03	female	76	adenocarcinoma	T3	2/9	N1a	Suspected cerebellar metastasis	M1b
C05	female	82	adenocarcinoma	T3	1/10	N1	No	M0
C07	female	82	adenocarcinoma and partial mucinous adenocarcinoma	T3	0/10	N0	No	M0
C09	female	59	adenocarcinoma	T3	1/20	N1	No	M0
C11	male	78	adenocarcinoma	T3	3/14	N1	No	M0
C13	female	52	adenocarcinoma	T3	0/38	N0	No	M0
C15	male	61	adenocarcinoma	T3	0/14	N0	No	M0
C17	female	69	adenocarcinoma	T3	0/11	N0	No	M0
D01	male	58	adenocarcinoma	T1	1/15	N1	No	M0
D03	female	60	adenocarcinoma	T3	4/14	N2a	Suspected liver metastasis	M1
D05	male	85	adenocarcinoma	T3	0/21	N0	No	M0
D07	male	62	adenocarcinoma	T3	1/18	N1	No	M0
D09	male	64	adenocarcinoma	T3	0/15	N0	No	M0
D11	female	66	adenocarcinoma	T3	0/31	N0	No	M0
D13	female	73	adenocarcinoma	T3	0/16	N0	No	M0
D15	male	85	adenocarcinoma	T3	0/7	N0	No	M0
D17	female	71	adenocarcinoma	T3	0/18	N0	No	M0
E01	female	63	adenocarcinoma	T3	0/15	N0	No	M0
E03	male	81	adenocarcinoma	T3	0/16	N0	No	M0
E05	male	79	adenocarcinoma and partial mucinous adenocarcinoma	T3	0/2	N0	No	M0
E07	female	39	adenocarcinoma	T3	0/16	N0	No	M0
E09	female	54	adenocarcinoma	T3	0/12	N0	No	M0
E11	female	57	adenocarcinoma	T2	0/16	N0	No	M0
E13	male	56	adenocarcinoma	T3	0/10	N0	No	M0
E15	male	57	adenocarcinoma	T3	0/12	N0	No	M0
E17	male	64	adenocarcinoma	T3	8/15	N2	No	M0
F01	male	68	adenocarcinoma	T3	0/15	N0	No	M0
F03	female	73	adenocarcinoma	T3	0/12	N0	No	M0
F05	male	77	adenocarcinoma	T1	0/11	N0	No	M0
F07	male	58	adenocarcinoma	T3	7/14	N2b	Liver metastasis	M1
F09	male	67	adenocarcinoma	T1	0/16	N0	No	M0
F11	male	59	adenocarcinoma	T3	0/18	N0	No	M0
F13	male	64	adenocarcinoma	T1	0/5	N0	No	M0
F15	female	71	adenocarcinoma	T3	4/11	N2	No	M0
F17	female	83	adenocarcinoma	T3	0/12	N0	No	M0
G01	female	73	adenocarcinoma	T1	0/12	N0	No	M0
G03	male	55	adenocarcinoma	T3	2/14	N1	No	M0
G05	female	57	adenocarcinoma	T3	1/22	N1	No	M0
G07	female	78	adenocarcinoma	T3	0/15	N0	No	M0
G09	male	60	adenocarcinoma	T3	1/16	N1	No	M0
G11	male	75	adenocarcinoma	T3	1/16	N1	No	M0
G13	female	74	adenocarcinoma	T3	0/17	N0	No	M0
G15	female	59	adenocarcinoma	T3	0/13	N0	No	M0
G17	male	69	adenocarcinoma	T3	0/14	N0	No	M0
H01	male	59	adenocarcinoma	T3	3/9	N1	No	M0
H03	female	79	adenocarcinoma	T3	0/15	N0	No	M0
H05	female	81	adenocarcinoma	T2	0/16	N0	No	M0
H07	female	82	adenocarcinoma	T3	4/13	N2	No	M0
H09	male	87	adenocarcinoma	T3	4/13	N2	No	M0
H11	female	77	adenocarcinoma	T3	3/14	N1b	Liver metastasis	M1
H13	female	64	adenocarcinoma	T3	2/9	N1	No	M0
H15	female	69	adenocarcinoma	T3	2/14	N1	No	M0
H17	female	82	adenocarcinoma	T3	2/26	N1	No	M0
I01	male	82	adenocarcinoma	T3	0/5	N0	No	M0
I03	male	81	adenocarcinoma	T2	0/14	N0	No	M0
I05	male	79	adenocarcinoma	T3	0/18	N0	No	M0
I07	male	92	adenocarcinoma	T3	4/23	N2	No	M0
I09	female	55	adenocarcinoma	T3	6/12	N2	No	M0
I11	male	59	adenocarcinoma	T3	0/22	N0	No	M0
I13	male	81	adenocarcinoma	T3	12/24	N2	No	M0
I15	female	62	adenocarcinoma	T3	4/17	N2	No	M0
I17	female	57	adenocarcinoma	T3	5/15	N2	No	M0
J01	male	67	adenocarcinoma	T3	0/24	N0	No	M0
J03	male	66	adenocarcinoma	T3	0/16	N1a	Liver metastasis	M1
J05	female	58	adenocarcinoma	T2	0/17	N0	No	M0
J07	female	79	adenocarcinoma	T3	4/12	N2	No	M0
J09	female	80	adenocarcinoma	T3	3/21	N1	No	M0
J11	male	80	adenocarcinoma	T3	3/13	N1	No	M0
J13	male	52	adenocarcinoma	T3	2/27	N1	No	M0
J15	male	80	adenocarcinoma	T3	0/11	N0	No	M0
J17	female	60	adenocarcinoma	T3	0/17	N0	No	M0
